# Supplementary material for: Identification of Proteins Responsible for the Neuroprotective Effect of the Secretome Derived from Blood Cells of Remote Ischaemic Conditioned Rats
Source: Biomolecules. 2022 Oct 4;12(10):1423. doi: 10.3390/biom12101423 (PMC9599669; doi:10.3390/biom12101423)
Supplement: Supplementary file 1 [file biomolecules-12-01423-s001.zip]

Archive with 1 entries (1 files):
- biomolecules-1910018-supplementary.pdf
